# Supplementary material for: Exploring the Multi-Faceted Effects of Berberine in Ameliorating Diastolic Dysfunction in Rats with Heart Failure with Preserved Ejection Fraction
Source: Int J Mol Sci. 2025 May 19;26(10):4847. doi: 10.3390/ijms26104847 (PMC12112712; doi:10.3390/ijms26104847)
Supplement: Supplementary file 1 [file ijms-26-04847-s001.zip]

Archive with 1 entries (1 files):
- ijms-3550559-supplementary.pdf
